# Supplementary material for: Insights into tea tree oil-mediated transcriptome modulation in Rosa hybrida
Source: PLoS One. 2026 Feb 2;21(2):e0341809. doi: 10.1371/journal.pone.0341809 (PMC12863512; doi:10.1371/journal.pone.0341809)
Supplement: S1 Table — (XLSX) [file pone.0341809.s001.xlsx]

## Sheet: Sheet1
Library name	Description	Total read pairs	Pairs too short	% Pairs too short	Pairs with too many N	% Pairs with too many N	Pairs written (passing filters)	% Pairs written (passing filters)	% Uniq Mapped	% Multi-mapped	% Unmapped
C_petal_R1	Control Petal replicate 1	25125022	1040067	4,1	550886	2,2	23534069	93,7	88,48	5,85	5,43
C_petal_R2	Control Petal replicate 2	23757627	1276565	5,4	522752	2,2	21958310	92,4	89,66	5,09	5,02
C_petal_R3	Control Petal replicate 3	22100403	644042	2,9	103783	0,5	21352578	96,6	89,39	5,55	4,89
T_petal_R1	TTO-T Petal replicate 1	25583973	480610	1,9	807854	3,2	24295509	95	89,46	4,82	5,54
T_petal_R2	TTO-T Petal replicate 2	26784943	1442038	5,4	561532	2,1	24781373	92,5	89,77	5,67	4,4
T_petal_R3	TTO-T Petal replicate 3	26510355	577614	2,2	130230	0,5	25802511	97,3	90,1	5,15	4,56
C_leaf_R1	Control Leaf replicate 1	26829755	773528	2,9	834823	3,1	25221404	94	89,59	4,8	5,58
C_leaf_R2	Control Leaf replicate 2	27264441	518547	1,9	853067	3,1	25892827	95	90,03	3,68	6,22
C_leaf_R3	Control Leaf replicate 3	26865405	534212	2	847162	3,2	25484031	94,9	90,15	3,96	5,86
T_leaf_R1	TTO-T Leaf replicate 1	28243405	492167	1,7	879447	3,1	26871791	95,1	91,52	4,04	4,4
T_leaf_R2	TTO-T Leaf replicate 2	27350508	531616	1,9	864169	3,2	25954723	94,9	90,57	3,95	5,43
T_leaf_R3	TTO-T Leaf replicate 3	22402710	346799	1,5	697752	3,1	21358159	95,3	90,94	3,96	5,07

## Sheet: Sheet2
Código de muestra	Reads de entrada	% Mapeo único	% Multi-mapeo	% No mapeados	Mismatch (%)	Inserciones (%)	Deleciones (%)
RNACONTROL1PET	23534069	88,48	5,85	5,43	0,96	0,07	0,09
RNACONTROL2PET	21958310	89,66	5,09	5,02	0,96	0,07	0,09
RNACONTROL5PET	21352578	89,39	5,55	4,89	0,96	0,08	0,09
T3petalo	24295509	89,46	4,82	5,54	0,95	0,07	0,09
TREAT4PET	24781373	89,77	5,67	4,4	0,97	0,07	0,08
TREAT5PET	25802511	90,1	5,15	4,56	0,95	0,06	0,08
C1hoja	25221404	89,59	4,8	5,58	0,88	0,05	0,08
C2hoja	25892827	90,03	3,68	6,22	0,86	0,06	0,08
C5hoja	25484031	90,15	3,96	5,86	0,88	0,06	0,08
T4hoja	26871791	91,52	4,04	4,4	0,88	0,06	0,08
T5hoja	25954723	90,57	3,95	5,43	0,89	0,06	0,08
T6hoja	21358159	90,94	3,96	5,07	0,89	0,06	0,08
