# Supplementary material for: Insights into tea tree oil-mediated transcriptome modulation in Rosa hybrida
Source: PLoS One. 2026 Feb 2;21(2):e0341809. doi: 10.1371/journal.pone.0341809 (PMC12863512; doi:10.1371/journal.pone.0341809)
Supplement: S2 Table — (XLSX) [file pone.0341809.s002.xlsx]

## Sheet: DownLeaves
logFC	logCPM	LR	PValue	FDR	Gene	seed_ortholog	evalue	score	eggNOG_OGs	max_annot_lvl	COG_category	Description	GOs	EC	KEGG_ko	KEGG_Pathway	BRITE	PFAMs
-2.19216	0.767456	18.5522	1.65e-05	0.023375	PRQ16932	57918.XP_004297523.1	6.07e-65	209	COG1028@1|root,KOG1205@2759|Eukaryota,37IE5@33090|Viridiplantae,3GCVE@35493|Streptophyta,4JEM7@91835|fabids	35493|Streptophyta	Q	Belongs to the short-chain dehydrogenases reductases (SDR) family	GO:0005575,GO:0005622,GO:0005623,GO:0005811,GO:0016020,GO:0043226,GO:0043228,GO:0043229,GO:0043232,GO:0044424,GO:0044464	1.1.1.146	ko:K22418	-	ko00000,ko01000	adh_short

## Sheet: UPleaves
logFC	logCPM	LR	PValue	FDR	Gene	seed_ortholog	evalue	score	eggNOG_OGs	max_annot_lvl	COG_category	Description	GOs	EC	KEGG_ko	KEGG_Pathway	KEGG_Module	KEGG_Reaction	KEGG_rclass	BRITE	KEGG_TC	CAZy	PFAMs
7.74666	4.16207	29.7602	4.89e-08	0.0002938	PRQ42983	57918.XP_004305139.1	1.88e-279	768	KOG1928@1|root,KOG1928@2759|Eukaryota,37Y9F@33090|Viridiplantae,3GNGQ@35493|Streptophyta,4JRP5@91835|fabids	35493|Streptophyta	G	Glycosyltransferase sugar-binding region containing DXD motif	-	2.4.1.228	ko:K01988	ko00601,ko00603,ko01100,map00601,map00603,map01100	M00068	R05960,R11375,R11376,R11377	-	ko00000,ko00001,ko00002,ko01000,ko01003	-	GT32	Gb3_synth,Gly_transf_sug
7.49907	5.31258	23.1684	1.48e-06	0.00509641	PRQ40556	3760.EMJ25224	2.55e-299	825	28JSQ@1|root,2QU98@2759|Eukaryota,37T6E@33090|Viridiplantae,3GH3D@35493|Streptophyta,4JSIE@91835|fabids	35493|Streptophyta	G	At1g04910-like	-	-	-	-	-	-	-	-	-	-	O-FucT
6.44912	3.43515	29.7831	4.83e-08	0.0002938	PRQ42984	57918.XP_004305140.1	6.13e-278	763	KOG1928@1|root,KOG1928@2759|Eukaryota,37Y9F@33090|Viridiplantae,3GNGQ@35493|Streptophyta,4JRP5@91835|fabids	35493|Streptophyta	G	Glycosyltransferase sugar-binding region containing DXD motif	-	2.4.1.228	ko:K01988	ko00601,ko00603,ko01100,map00601,map00603,map01100	M00068	R05960,R11375,R11376,R11377	-	ko00000,ko00001,ko00002,ko01000,ko01003	-	GT32	Gb3_synth,Gly_transf_sug
6.4105	4.2496	18.7822	1.47e-05	0.0222706	PRQ51976	3760.EMJ18499	4.24e-198	556	28K4X@1|root,2QVJM@2759|Eukaryota,37SHN@33090|Viridiplantae,3GFTV@35493|Streptophyta,4JN6J@91835|fabids	35493|Streptophyta	S	Protein trichome birefringence-like 43	-	-	-	-	-	-	-	-	-	-	PC-Esterase,PMR5N
5.61533	3.11252	29.7741	4.85e-08	0.0002938	PRQ46854	57918.XP_004288952.1	0	978	COG0277@1|root,KOG1231@2759|Eukaryota,37MZN@33090|Viridiplantae,3GFKI@35493|Streptophyta,4JKR0@91835|fabids	35493|Streptophyta	C	Cytokinin dehydrogenase	GO:0003674,GO:0003824,GO:0005575,GO:0005622,GO:0005623,GO:0005737,GO:0005773,GO:0006725,GO:0006807,GO:0008131,GO:0008150,GO:0008152,GO:0009056,GO:0009308,GO:0009690,GO:0009823,GO:0009987,GO:0010817,GO:0016491,GO:0016638,GO:0016641,GO:0016645,GO:0019139,GO:0034754,GO:0042445,GO:0042447,GO:0043226,GO:0043227,GO:0043229,GO:0043231,GO:0044237,GO:0044424,GO:0044444,GO:0044464,GO:0046483,GO:0055114,GO:…	1.5.99.12	ko:K00279	ko00908,map00908	-	R05708	RC00121,RC01455	ko00000,ko00001,ko01000	-	-	Cytokin-bind,FAD_binding_4
5.45937	1.92804	18.4413	1.75e-05	0.023399	PRQ24299	3750.XP_008380989.1	9.33e-40	142	2B710@1|root,2S0ND@2759|Eukaryota,37V55@33090|Viridiplantae,3GIJS@35493|Streptophyta,4JQ6N@91835|fabids	35493|Streptophyta	-	-	-	-	-	-	-	-	-	-	-	-	DUF688
4.52695	-0.484543	22.113	2.57e-06	0.00686556	PRQ53117	57918.XP_004304137.1	3.52e-225	622	COG0657@1|root,KOG1515@2759|Eukaryota,37MSW@33090|Viridiplantae,3G9YR@35493|Streptophyta,4JNAT@91835|fabids	35493|Streptophyta	V	carboxylesterase 17	GO:0003674,GO:0003824,GO:0008150,GO:0008152,GO:0009056,GO:0016787	-	-	-	-	-	-	-	-	-	Abhydrolase_3
4.31715	0.952488	16.7374	4.29e-05	0.0416569	PRQ24260	57918.XP_004307159.1	5.61e-253	694	COG1064@1|root,KOG0023@2759|Eukaryota,37KEI@33090|Viridiplantae,3G8HT@35493|Streptophyta	35493|Streptophyta	Q	Dehydrogenase	-	1.1.1.195	ko:K00083	ko00940,ko01100,ko01110,map00940,map01100,map01110	M00039	R02593,R03918,R06570,R06571,R07437	RC00649	ko00000,ko00001,ko00002,ko01000	-	-	ADH_N,ADH_zinc_N
4.04723	-0.0632147	31.1886	2.34e-08	0.0002938	PRQ54195	57918.XP_004303995.1	0	888	COG2723@1|root,KOG0626@2759|Eukaryota,37ZE6@33090|Viridiplantae,3GNGZ@35493|Streptophyta	35493|Streptophyta	G	Beta-glucosidase 13-like	-	3.2.1.21	ko:K01188	ko00460,ko00500,ko00940,ko01100,ko01110,map00460,map00500,map00940,map01100,map01110	-	R00026,R02558,R02887,R02985,R03527,R04949,R04998,R10035,R10039,R10040	RC00049,RC00059,RC00171,RC00262,RC00397,RC00451,RC00714,RC00746,RC01248	ko00000,ko00001,ko01000	-	GH1	Glyco_hydro_1
3.65846	6.21954	16.8225	4.1e-05	0.0416569	PRQ51271	57918.XP_004297609.1	2.94e-197	546	KOG3120@1|root,KOG3120@2759|Eukaryota,37I15@33090|Viridiplantae,3GE9I@35493|Streptophyta,4JHSP@91835|fabids	35493|Streptophyta	S	Inorganic pyrophosphatase	GO:0003674,GO:0003824,GO:0004427,GO:0006793,GO:0006796,GO:0006950,GO:0007154,GO:0008150,GO:0008152,GO:0009267,GO:0009605,GO:0009987,GO:0009991,GO:0016036,GO:0016043,GO:0016311,GO:0016462,GO:0016787,GO:0016788,GO:0016791,GO:0016817,GO:0016818,GO:0022607,GO:0031667,GO:0031668,GO:0031669,GO:0033554,GO:0042578,GO:0042594,GO:0043933,GO:0044085,GO:0044237,GO:0050896,GO:0051259,GO:0051262,GO:0051716,GO:…	3.1.3.74,3.1.3.75	ko:K06124,ko:K13248	ko00564,ko00750,ko01100,map00564,map00750,map01100	-	R00173,R01911,R02494,R06870,R06871	RC00017	ko00000,ko00001,ko01000,ko01009	-	-	Put_Phosphatase
3.57123	0.882558	16.6406	4.52e-05	0.0417639	PRQ40482	225117.XP_009356505.1	3.34e-43	149	KOG0800@1|root,KOG0800@2759|Eukaryota,37WFE@33090|Viridiplantae,3GK7R@35493|Streptophyta,4JURM@91835|fabids	35493|Streptophyta	O	E3 ubiquitin-protein ligase	GO:0003674,GO:0003824,GO:0004842,GO:0006464,GO:0006508,GO:0006511,GO:0006807,GO:0006950,GO:0006970,GO:0008150,GO:0008152,GO:0009056,GO:0009057,GO:0009628,GO:0009651,GO:0009787,GO:0009789,GO:0009966,GO:0009967,GO:0009987,GO:0010498,GO:0010646,GO:0010647,GO:0016567,GO:0016740,GO:0019538,GO:0019787,GO:0019941,GO:0023051,GO:0023056,GO:0030163,GO:0032446,GO:0036211,GO:0043161,GO:0043170,GO:0043412,GO:…	2.3.2.27	ko:K16282	-	-	-	-	ko00000,ko01000,ko04121	-	-	zf-RING_2
3.55322	-0.931397	25.0182	5.68e-07	0.00227522	EPlT00050200742							ncRNA
3.48603	5.21964	16.7198	4.33e-05	0.0416569	PRQ44283	57918.XP_004303415.1	5.58e-221	614	COG0657@1|root,KOG1515@2759|Eukaryota,37MSW@33090|Viridiplantae,3GFNU@35493|Streptophyta,4JE2B@91835|fabids	35493|Streptophyta	V	Carboxylesterase	GO:0003674,GO:0003824,GO:0008150,GO:0008152,GO:0009056,GO:0016787	-	-	-	-	-	-	-	-	-	Abhydrolase_3
3.23	1.21702	25.5105	4.4e-07	0.00211515	PRQ22559	225117.XP_009343647.1	0	1042	COG4886@1|root,2R41B@2759|Eukaryota,37TDP@33090|Viridiplantae,3GCY2@35493|Streptophyta,4JFD5@91835|fabids	35493|Streptophyta	S	resistance protein	-	-	-	-	-	-	-	-	-	-	LRR_3,LRR_8,NB-ARC,TIR
3.22763	-0.382675	17.2839	3.22e-05	0.0351715	PRQ41653
3.04637	-0.686947	17.8837	2.35e-05	0.0282223	PRQ44423
2.92128	0.914974	19.8053	8.57e-06	0.0170647	PRQ40778	57918.XP_004297299.1	1.5e-165	462	KOG1642@1|root,KOG1642@2759|Eukaryota,37NG0@33090|Viridiplantae,3GD7G@35493|Streptophyta,4JJRN@91835|fabids	35493|Streptophyta	A	Belongs to the RNase T2 family	GO:0003674,GO:0003824,GO:0004518,GO:0004540,GO:0005575,GO:0005576,GO:0005618,GO:0005623,GO:0005886,GO:0006139,GO:0006725,GO:0006807,GO:0006950,GO:0007154,GO:0008150,GO:0008152,GO:0009058,GO:0009267,GO:0009605,GO:0009611,GO:0009718,GO:0009812,GO:0009813,GO:0009987,GO:0009991,GO:0016020,GO:0016036,GO:0016070,GO:0016787,GO:0016788,GO:0030312,GO:0031667,GO:0031668,GO:0031669,GO:0033554,GO:0034641,GO:…	3.1.27.1	ko:K01166	-	-	-	-	ko00000,ko01000,ko03016	-	-	Ribonuclease_T2
2.86652	-0.39754	22.8658	1.74e-06	0.00521956	PRQ32363
2.5786	1.98886	18.3043	1.88e-05	0.0238199	PRQ44084	57918.XP_004303508.1	5.98e-105	305	COG5052@1|root,KOG1726@2759|Eukaryota,37U8N@33090|Viridiplantae,3GHZA@35493|Streptophyta,4JNY4@91835|fabids	35493|Streptophyta	V	HVA22-like protein	-	-	ko:K17338	-	-	-	-	ko00000	-	-	TB2_DP1_HVA22
2.5725	-0.500772	21.0484	4.48e-06	0.0101018	PRQ43113	3760.EMJ11872	3.71e-42	159	2CN5X@1|root,2QU1T@2759|Eukaryota,37T40@33090|Viridiplantae,3GGBN@35493|Streptophyta	35493|Streptophyta	-	-	-	-	-	-	-	-	-	-	-	-	DBD_Tnp_Mut,MULE,SWIM
2.40996	-0.516542	17.6709	2.63e-05	0.0300599	PRQ43896
2.22125	-0.29729	19.0052	1.3e-05	0.0222706	PRQ26648	57918.XP_004292732.1	7.54e-90	265	COG5126@1|root,KOG0027@2759|Eukaryota,37VNG@33090|Viridiplantae,3GJIF@35493|Streptophyta,4JPYM@91835|fabids	35493|Streptophyta	T	calcium-binding protein	GO:0003674,GO:0005488,GO:0005509,GO:0043167,GO:0043169,GO:0046872	-	ko:K13448	ko04626,map04626	-	-	-	ko00000,ko00001	-	-	EF-hand_1,EF-hand_5,EF-hand_6
2.03288	-0.0868712	18.76	1.48e-05	0.0222706	PRQ40357	102107.XP_008243232.1	7.76e-37	129	2E1ZG@1|root,2S98Q@2759|Eukaryota,37X8D@33090|Viridiplantae,3GKXB@35493|Streptophyta,4JR6U@91835|fabids	35493|Streptophyta	-	-	-	-	-	-	-	-	-	-	-	-	-
1.97062	2.84601	19.6647	9.23e-06	0.0170647	EPlT00050201298							ncRNA
1.75259	4.53674	20.9875	4.62e-06	0.0101018	PRQ18333	57918.XP_004300344.1	0	987	KOG4569@1|root,KOG4569@2759|Eukaryota,37HES@33090|Viridiplantae,3GBJ4@35493|Streptophyta,4JGRR@91835|fabids	35493|Streptophyta	I	Phospholipase A1-Ibeta2	GO:0003674,GO:0003824,GO:0004620,GO:0004806,GO:0005575,GO:0005622,GO:0005623,GO:0005737,GO:0008970,GO:0009507,GO:0009536,GO:0016298,GO:0016787,GO:0016788,GO:0043226,GO:0043227,GO:0043229,GO:0043231,GO:0044424,GO:0044444,GO:0044464,GO:0047714,GO:0052689	-	-	-	-	-	-	-	-	-	Lipase_3
1.71283	0.708691	16.4552	4.98e-05	0.0443465	PRQ48774	102107.XP_008233820.1	4.82e-25	95.5	2E1S1@1|root,2S924@2759|Eukaryota,37X7S@33090|Viridiplantae,3GKZ8@35493|Streptophyta,4JV41@91835|fabids	35493|Streptophyta	S	CYSTM1 family protein A-like	-	-	-	-	-	-	-	-	-	-	CYSTM

## Sheet: DownPetal
logFC	logCPM	LR	PValue	FDR	Gene	seed_ortholog	evalue	score	eggNOG_OGs	max_annot_lvl	COG_category	Description	GOs	EC	KEGG_ko	KEGG_Pathway	KEGG_Reaction	KEGG_rclass	BRITE	PFAMs
-3.69186	-0.498861	18.4519	1.74e-05	0.0335239	PRQ54749	57918.XP_004308681.1	7.54e-271	749	2CMBZ@1|root,2QPXT@2759|Eukaryota,37NH3@33090|Viridiplantae,3G7NW@35493|Streptophyta	35493|Streptophyta	S	phenolic glucoside malonyltransferase	GO:0003674,GO:0003824,GO:0005575,GO:0005622,GO:0005623,GO:0005737,GO:0005829,GO:0008150,GO:0008152,GO:0008374,GO:0009058,GO:0009718,GO:0009812,GO:0009813,GO:0016420,GO:0016740,GO:0016746,GO:0016747,GO:0042440,GO:0044424,GO:0044444,GO:0044464,GO:0046148,GO:0046283,GO:0047634,GO:0050736,GO:0071704,GO:1901576	2.3.1.115,2.3.1.64	ko:K13264,ko:K14329	ko00330,ko00943,ko00944,map00330,map00943,map00944	R01617,R04618,R06796,R07719,R07721,R07731,R07741,R07754,R07757,R09255,R09256,R09257	RC00004,RC00041,RC00096	ko00000,ko00001,ko01000	Transferase
-7.54804	-0.569189	37.55	8.91e-10	9.21e-06	PRQ50438	57918.XP_004305483.1	0	949	COG2124@1|root,KOG0156@2759|Eukaryota,37PS3@33090|Viridiplantae,3G7FC@35493|Streptophyta,4JM3Q@91835|fabids	35493|Streptophyta	Q	Cytochrome p450	GO:0003674,GO:0003824,GO:0004497,GO:0005575,GO:0008150,GO:0008152,GO:0009058,GO:0009059,GO:0010143,GO:0016020,GO:0016491,GO:0016705,GO:0016709,GO:0019748,GO:0043170,GO:0044550,GO:0052722,GO:0055114,GO:0071704,GO:1901576	1.14.14.1,3.2.1.21	ko:K05350,ko:K07409	ko00140,ko00232,ko00380,ko00460,ko00500,ko00591,ko00830,ko00940,ko00980,ko00982,ko01100,ko01110,ko05204,map00140,map00232,map00380,map00460,map00500,map00591,map00830,map00940,map00980,map00982,map01100,map01110,map05204	R00026,R02558,R02887,R02985,R03408,R03527,R03629,R04949,R04998,R07000,R07001,R07021,R07022,R07055,R07056,R07098,R07099,R07939,R07943,R07945,R08293,R08294,R08392,R09405,R09407,R09408,R10035,R10039,R10040	RC00046,RC00049,RC00059,RC00171,RC00262,RC00334,RC00397,RC00451,RC00704,RC00714,RC00723,RC00746,RC01248,RC01349,RC01445,RC01711,RC01732,RC01733,RC01797,RC01827,RC02017,RC02524,RC02526	ko00000,ko00001,ko00199,ko01000	p450
-4.75287	-0.239842	28.436	9.68e-08	0.00044719	PRQ47367	57918.XP_004287786.1	2e-244	673	COG3240@1|root,2QW19@2759|Eukaryota,37PPT@33090|Viridiplantae,3G7GI@35493|Streptophyta,4JDNK@91835|fabids	35493|Streptophyta	I	GDSL esterase lipase EXL3-like	-	-	-	-	-	-	-	Lipase_GDSL
-5.80324	0.697399	36.975	1.2e-09	9.21e-06	PRQ43725	57918.XP_004303055.1	5.47e-237	653	COG2801@1|root,KOG0017@2759|Eukaryota,37ICX@33090|Viridiplantae,3GB7J@35493|Streptophyta,4JS0A@91835|fabids	35493|Streptophyta	L	GDSL esterase lipase	-	-	-	-	-	-	-	Lipase_GDSL
-5.05985	1.97601	19.8981	8.17e-06	0.0171437	PRQ41638	57918.XP_004302115.1	1.57e-227	630	COG3240@1|root,2QQP0@2759|Eukaryota,37KD4@33090|Viridiplantae,3GHJ0@35493|Streptophyta	35493|Streptophyta	I	Belongs to the 'GDSL' lipolytic enzyme family	-	-	-	-	-	-	-	Lipase_GDSL
-2.94502	-0.302062	19.9472	7.96e-06	0.0171437	PRQ39567
-11.851	5.40264	30.8288	2.82e-08	0.00016266	PRQ39234	57918.XP_004298136.1	1.85e-60	191	2BFU4@1|root,2S17U@2759|Eukaryota,37VIN@33090|Viridiplantae,3GJQR@35493|Streptophyta	35493|Streptophyta	S	Phylloplanin-like	-	-	-	-	-	-	-	Pollen_Ole_e_I
-5.94212	1.47673	50.43	1.23e-12	2.85e-08	PRQ25600	3750.XP_008364351.1	6.21e-26	103	2D55C@1|root,2S545@2759|Eukaryota,37VWI@33090|Viridiplantae,3GJMT@35493|Streptophyta,4JU3A@91835|fabids	35493|Streptophyta	S	Glycine-rich cell wall structural protein 1-like	-	-	-	-	-	-	-	-

## Sheet: UPpetal
logFC	logCPM	LR	PValue	FDR	Gene	seed_ortholog	evalue	score	eggNOG_OGs	max_annot_lvl	COG_category	Description	Preferred_name	GOs	EC	KEGG_ko	KEGG_Pathway	BRITE	PFAMs
3.40459	1.70722	21.4284	3.67292e-06	0.0105996	PRQ58912	225117.XP_009357612.1	6.52e-214	627.0	COG5641@1|root,KOG1601@2759|Eukaryota,37J2W@33090|Viridiplantae,3G8UI@35493|Streptophyta,4JGFN@91835|fabids	35493|Streptophyta	K	Two-component response regulator-like	-	GO:0005575,GO:0005622,GO:0005623,GO:0005634,GO:0008150,GO:0043226,GO:0043227,GO:0043229,GO:0043231,GO:0044424,GO:0044464,GO:0048519,GO:0048579,GO:0048580,GO:0048581,GO:0048583,GO:0048585,GO:0048586,GO:0050789,GO:0050793,GO:0051093,GO:0051239,GO:0051241,GO:0065007,GO:2000026,GO:2000028,GO:2000241,GO:2000242	-	ko:K12129	ko04712,map04712	ko00000,ko00001	CCT,Response_reg
1.46587	7.43438	20.3361	6.49644e-06	0.0166648	PRQ58620	57918.XP_004306608.1	0.0	1325.0	KOG0724@1|root,KOG0724@2759|Eukaryota,37STC@33090|Viridiplantae,3GGWA@35493|Streptophyta,4JDZ4@91835|fabids	35493|Streptophyta	K	Protein LHY-like isoform X1	CCA1	GO:0000003,GO:0001067,GO:0001101,GO:0003006,GO:0003674,GO:0003676,GO:0003677,GO:0003700,GO:0005488,GO:0005575,GO:0005622,GO:0005623,GO:0005634,GO:0006355,GO:0006950,GO:0006970,GO:0007275,GO:0007623,GO:0008150,GO:0009266,GO:0009314,GO:0009409,GO:0009416,GO:0009628,GO:0009648,GO:0009651,GO:0009719,GO:0009723,GO:0009725,GO:0009733,GO:0009737,GO:0009739,GO:0009751,GO:0009753,GO:0009791,GO:0009889,GO:…	-	ko:K12133,ko:K12134	ko04712,map04712	ko00000,ko00001,ko03000	Myb_DNA-binding
3.09279	3.69552	22.1376	2.53784e-06	0.00837015	PRQ41246	57918.XP_004297679.1	2.28e-130	375.0	COG5641@1|root,KOG1601@2759|Eukaryota,37TVR@33090|Viridiplantae,3GAFH@35493|Streptophyta,4JPB4@91835|fabids	35493|Streptophyta	K	response regulator	ARR3	GO:0000003,GO:0000156,GO:0000160,GO:0003006,GO:0003674,GO:0003824,GO:0004672,GO:0004674,GO:0005575,GO:0005622,GO:0005623,GO:0005634,GO:0005737,GO:0006355,GO:0006464,GO:0006468,GO:0006793,GO:0006796,GO:0006807,GO:0007154,GO:0007165,GO:0007275,GO:0007623,GO:0008150,GO:0008152,GO:0009314,GO:0009416,GO:0009628,GO:0009639,GO:0009719,GO:0009725,GO:0009735,GO:0009736,GO:0009755,GO:0009790,GO:0009791,GO:…	-	ko:K14492	ko04075,map04075	ko00000,ko00001	Response_reg
3.38036	2.48486	25.7434	3.89955e-07	0.00150048	PRQ16034	57918.XP_004299595.1	6.6e-139	395.0	COG5641@1|root,KOG1601@2759|Eukaryota,37NJ9@33090|Viridiplantae,3GE4Q@35493|Streptophyta,4JRWR@91835|fabids	35493|Streptophyta	K	two-component response regulator	-	GO:0000156,GO:0000160,GO:0003674,GO:0005575,GO:0005622,GO:0005623,GO:0005634,GO:0005737,GO:0006355,GO:0007154,GO:0007165,GO:0007623,GO:0008150,GO:0009314,GO:0009416,GO:0009628,GO:0009639,GO:0009719,GO:0009725,GO:0009735,GO:0009736,GO:0009755,GO:0009889,GO:0009987,GO:0010033,GO:0010114,GO:0010200,GO:0010243,GO:0010468,GO:0010556,GO:0019219,GO:0019222,GO:0019827,GO:0023052,GO:0031323,GO:0031326,GO:…	-	ko:K14492	ko04075,map04075	ko00000,ko00001	Response_reg
